# Supplementary material for: The ICU-Diary study: prospective, multicenter comparative study of the impact of an ICU diary on the wellbeing of patients and families in French ICUs
Source: Trials. 2017 Nov 15;18:542. doi: 10.1186/s13063-017-2283-y (PMC5688734; doi:10.1186/s13063-017-2283-y)
Supplement: Supplementary file 2 — World Health Organization Trial Registration Data Set*. (XLSX 10 kb) [file 13063_2017_2283_MOESM2_ESM.xlsx]

## Sheet: Feuil1
World Health Organization Trial Registration Data Set*
Data category	Information
Primary registry and trial identifying number	Clinical trials NCT02519725
Date of registration in primary registry	July 13, 2015
Secondary identifying numbers	NA
Source(s) of monetary or material support	Fondation de France
Primary sponsor	Saint Joseph Hospital network, 185 rue raymond Losserand, 751014 paris, France
Secondary sponsor(s)	NA
Contact for public queries	Maité Garrouste-Orgeas via email
Contact for scientific queries	Maité Garrouste-Orgeas via email
Public title	Impact of an ICU diary on the well-being on patients and families
Scientific title	The ICU-Diary study: Prospective multicenter comparative study of the impact of an ICU diary
	on the well-being of patients and families in French ICUs.
Countries of recruitment	France
Health condition(s) or problem(s) studied	Anxiety, depression, post-traumatic stress disorder
Key inclusion and exclusion crieria	Inclusion
	age ≥ 18, MV ≥ 48 heures within the first 48 hours of ICU admission, patient fluent in French
	and family fluent in French susceptible to visit him in the ICU stay, consent of the patient or family incase of incompetency
	Exclusion: no family, patient or family not fluent in French, neurologic or degenerative diseases, deaf and mute patient
	patient private of liberty, patient status leading to death or to limitation of treatment within 48 hours of ICU admission
Study type	Type: interventionnal,
Study design	Design: multicenter, randomized via an online website
	Masking: no
	Assignement: parallel (1/1)
	Purpose: treatment
Date of first enrolment	2015-09-11
Target simple size	700
Recruitement status	completed
Primary outcome	patients: the score of PTSD as having a low or high IES score, using 22 as the cut-off (3 months after ICU discharge)
Key secondaty outcomes	families: the score of PTSD as having a low or high IES score, using 22 as the cut-off (3 months after ICU discharge)
	patients: the score of anxiety as having a low or high HADS, using 8 as the cut-off (3 months after ICU discharge)
	families: the score of anxiety as having a low or high HADS, using 8 as the cut-off (3 months after ICU discharge)
	patients: the score of depression as having a low or high HADS, using 8 as the cut-off (3 months after ICU discharge)
	families: the score of depression as having a low or high HADS, using 8 as the cut-off (3 months after ICU discharge)
	recollection of memories of the ICU stay using the memory tool questionnaire (3 months after ICU discharge)
	quantitative analysis of the content of the diary using a grid
	qualitative analysis of the way the patient used his diary (6 months after ICU discharge).
